# Supplementary material for: Co-Producing Phycocyanin and Bioplastic in Arthrospira platensis Using Carbon-Rich Wastewater
Source: BioTech (Basel). 2023 Jul 3;12(3):49. doi: 10.3390/biotech12030049 (PMC10366904; doi:10.3390/biotech12030049)
Supplement: Supplementary file 1 [file biotech-12-00049-s001.zip]

Archive with 1 entries (1 files):
- biotech-2377348-supplementary.pdf
